# Supplementary material for: The Risk Factors of Chronic Pain in Victims of Violence: A Scoping Review
Source: Healthcare (Basel). 2023 Aug 29;11(17):2421. doi: 10.3390/healthcare11172421 (PMC10486711; doi:10.3390/healthcare11172421)
Supplement: Supplementary file 1 [file healthcare-11-02421-s001.zip]

Archive with 1 entries (1 files):
- healthcare-2538709-supplementary.pdf
